# Supplementary material for: The First Transcriptome Assembly of Yenyuan Stream Salamander (Batrachuperus yenyuanensis) Provides Novel Insights into Its Molecular Evolution
Source: Int J Mol Sci. 2019 Mar 27;20(7):1529. doi: 10.3390/ijms20071529 (PMC6480382; doi:10.3390/ijms20071529)
Supplement: Supplementary file 1 [file ijms-20-01529-s001.zip]

Archive with 5 entries (5 files):
- Figure S1.pdf
- Figure S2.pdf
- Figure S3.pdf
- Figure S4.pdf
- Supplenmental Tables.docx
